# Supplementary material for: Provision of preferred nutrients to macrophages promotes Salmonella intracellular replication without relying on Type III secretion systems
Source: PLoS Pathog. 2026 Jul 9;22(7):e1014348. doi: 10.1371/journal.ppat.1014348 (PMC13349091; doi:10.1371/journal.ppat.1014348)
Supplement: S1 Table — AUC analyses with one-way ANOVA or parametric bootstrap plus Bonferroni correction of time-course datasets from Figs 1D, 2C, 2G, 3H, 4C and 4F, with tests and p-values. (XLSX) [file ppat.1014348.s005.xlsx]

## Sheet: Summary
Figure	Host cell	Strain	Comparison	Test	Statistic / summary	Global p-value
Fig. 1D	hMDMs	ST-WT	Glucose vs. Glycerol vs. Lactate vs. Control (no C) — n = 4 replicates each	One-way ANOVA on AUC (Tukey HSD)	F(3,12) = 44.72	< 0.0001 (****)
Fig. 2C	hMDMs vs RAW 264.7	ST-WT (glucose)	hMDMs vs. RAW 264.7 — n = 4 replicates each	One-way ANOVA on AUC	F(1,6) = 38.51	0.0008 (***)
Fig. 2G	RAW 264.7	ST-WT	Glucose vs. Glycerol vs. Lactate vs. Control (no C) — n = 4 replicates each	One-way ANOVA on AUC (Tukey HSD)	F(3,12) = 1.96	0.174 (ns)
Fig. 3H	RAW 264.7	ST-WT (STvac)	Glucose vs. Glycerol vs. Control (no C) — aggregated single-cell data	Parametric bootstrap on AUC (Bonferroni)	3 conditions, B = 10 000	< 0.0001 for all pairs (****)
Fig. 4C	hMDMs	ST-WT	Glucose vs. Glycerol vs. 2-DG vs. 2-DG + Glycerol — aggregated single-cell data	Parametric bootstrap on AUC (Bonferroni)	4 conditions, B = 10 000	< 0.0001 for all pairs (****)
Fig. 4F	hMDMs	ST-WT	Glycerol vs. Glucose vs. Galactose vs. Control (no C) — aggregated single-cell data	Parametric bootstrap on AUC (Bonferroni)	4 conditions, B = 10 000	All pairs p < 0.01; Glycerol vs. all: < 0.0001 (****)

## Sheet: Fig 1D
Figure 1D
Per-condition AUC (one value per biological replicate)
Condition	n	Mean AUC	SD	SEM
WT Glucose	4	110.72	14.32	7.16
WT Glycerol	4	178.88	16.32	8.16
WT Lactate	4	87.53	7.64	3.82
WT Control (no C)	4	95.48	9.46	4.73
Global test
One-way ANOVA	F(3,12) = 44.72	p = < 0.0001	****
Tukey HSD pairwise comparisons
Group 1	Group 2	Test	Adjusted p	Significance
WT Glucose	WT Glycerol	Tukey HSD	< 0.0001	****
WT Glucose	WT Lactate	Tukey HSD	0.088	ns
WT Glucose	WT Control (no C)	Tukey HSD	0.351	ns
WT Glycerol	WT Lactate	Tukey HSD	< 0.0001	****
WT Glycerol	WT Control (no C)	Tukey HSD	< 0.0001	****
WT Lactate	WT Control (no C)	Tukey HSD	0.803	ns

## Sheet: Fig 2C
Figure 2C
Per-condition AUC (one value per biological replicate)
Condition	n	Mean AUC	SD	SEM
ST-WT hMDMs	4	110.72	14.32	7.16
ST-WT RAW 264.7	4	239.54	38.97	19.48
Global test
One-way ANOVA	F(1,6) = 38.51	p = 0.0008	***
Tukey HSD pairwise comparisons
Group 1	Group 2	Test	Adjusted p	Significance
ST-WT hMDMs	ST-WT RAW 264.7	Tukey HSD	0.0008	***

## Sheet: Fig 2G
Figure 2G
Per-condition AUC (one value per biological replicate)
Condition	n	Mean AUC	SD	SEM
WT Glucose	4	239.54	38.97	19.48
WT Glycerol	4	242.98	25.05	12.52
WT Lactate	4	209.46	56.57	28.28
WT Control (no C)	4	188.45	11.5	5.75
Global test
One-way ANOVA	F(3,12) = 1.96	p = 0.173	ns
Tukey HSD pairwise comparisons
Group 1	Group 2	Test	Adjusted p	Significance
WT Glucose	WT Glycerol	Tukey HSD	0.999	ns
WT Glucose	WT Lactate	Tukey HSD	0.668	ns
WT Glucose	WT Control (no C)	Tukey HSD	0.258	ns
WT Glycerol	WT Lactate	Tukey HSD	0.591	ns
WT Glycerol	WT Control (no C)	Tukey HSD	0.213	ns
WT Lactate	WT Control (no C)	Tukey HSD	0.852	ns

## Sheet: Fig 3H
Figure 3H
Per-condition AUC (bootstrap on mean trajectory, B = 10 000)
Condition	Bootstrap mean AUC	Bootstrap SD	95% CI lower	95% CI upper	N single cells (range across t)
Glucose	124.55	2.46	119.62	129.36	26–86
Glycerol	107.88	2.74	102.48	113.16	25–71
No C	83.1	2.72	77.84	88.37	11–36
Pairwise comparisons (Bonferroni-corrected)
Group 1	Group 2	Test	p (raw)	p (Bonferroni)	Significance
Glucose	Glycerol	Bootstrap	< 0.0001	< 0.0001	****
Glucose	No C	Bootstrap	< 0.0001	< 0.0001	****
Glycerol	No C	Bootstrap	< 0.0001	< 0.0001	****

## Sheet: Fig 4C
Figure 4C
Per-condition AUC (bootstrap on mean trajectory, B = 10 000)
Condition	Bootstrap mean AUC	Bootstrap SD	95% CI lower	95% CI upper	N single cells (range across t)
2-DG + Glycerol	117.85	2.03	113.81	121.81	58–118
Glycerol	178.69	3.17	172.49	184.83	99–177
2-DG	104.53	2.09	100.47	108.59	50–74
Glucose (control)	141	3.77	133.62	148.4	55–74
Pairwise comparisons (Bonferroni-corrected)
Group 1	Group 2	Test	p (raw)	p (Bonferroni)	Significance
2-DG + Glycerol	Glycerol	Bootstrap	< 0.0001	< 0.0001	****
2-DG + Glycerol	2-DG	Bootstrap	< 0.0001	< 0.0001	****
2-DG + Glycerol	Glucose (control)	Bootstrap	< 0.0001	< 0.0001	****
Glycerol	2-DG	Bootstrap	< 0.0001	< 0.0001	****
Glycerol	Glucose (control)	Bootstrap	< 0.0001	< 0.0001	****
2-DG	Glucose (control)	Bootstrap	< 0.0001	< 0.0001	****

## Sheet: Fig 4F
Figure 4F
Per-condition AUC (bootstrap on mean trajectory, B = 10 000)
Condition	Bootstrap mean AUC	Bootstrap SD	95% CI lower	95% CI upper	N single cells (range across t)
Glycerol	257.73	5.68	246.44	268.82	69–113
Glucose	180.92	4.79	171.49	190.23	28–65
Galactose	225.4	4.37	216.78	234.01	46–105
No C source	160.14	3.95	152.5	167.89	35–46
Pairwise comparisons (Bonferroni-corrected)
Group 1	Group 2	Test	p (raw)	p (Bonferroni)	Significance
Glycerol	Glucose	Bootstrap	< 0.0001	< 0.0001	****
Glycerol	Galactose	Bootstrap	< 0.0001	< 0.0001	****
Glycerol	No C source	Bootstrap	< 0.0001	< 0.0001	****
Glucose	Galactose	Bootstrap	< 0.0001	< 0.0001	****
Glucose	No C source	Bootstrap	0.0006	0.004	**
Galactose	No C source	Bootstrap	< 0.0001	< 0.0001	****
